# Supplementary material for: Colorectal cancer patients with different C-reactive protein levels and 5-year survival times can be differentiated with quantitative serum proteomics
Source: PLoS One. 2018 Apr 9;13(4):e0195354. doi: 10.1371/journal.pone.0195354 (PMC5891022; doi:10.1371/journal.pone.0195354)
Supplement: S1 Table — The table shows patients’ gender, age, stage and location of cancer, preoperative CRP value, survival, and cause of death or alive. (XLSX) [file pone.0195354.s001.xlsx]

## Sheet: Taul1
Patient	Gender	Age	Stage	Location	Preoperative CRP		Survival (years)	Cause of death
nr								or alive
1	F	50.8027	I	caecum	0		17.2384	alive
2	F	77.7918	II	transversum	0		6.77808	CRC
3	F	54.8822	III	flexura hepatica	20		2.65753	CRC
4	F	62.5041	IV	sigmoideum	161		11.863	CRC
5	F	75.5753	I	ascendens	0		10.8	unrelated disease
6	F	41.8548	IV	ascendens	196		0.0767123	CRC
7	M	47.9479	III	sigma	0		14.3644	alive
8	F	80.3726	II	ascendens	20		6.31233	unrelated disease
9	M	58.2466	II	descendens	0		6.81096	CRC
10	F	53.1425	I	caecum	0		13.9014	alive
11	M	76.0685	II	ascendens	38		8.48767	unrelated disease
12	M	72.3178	II	ascendens	38		3.39726	CRC
13	M	68.3123	II	ascendens	0		11.8411	alive
14	M	83.6384	IV	transversum	50		0.40274	CRC
15	F	64.7616	III	descendens	0		17.3178	unrelated disease
16	F	90.5507	III	ascendens	63		3.03288	CRC
17	M	95.8274	II	caecum	0		4.90411	CRC
18	F	82.9397	I	caecum	0		11.7534	unrelated disease
19	M	69.8986	III	caecum	0		0.326027	CRC
Table. Patient characteristics.
Last day of follow-up 15.1.2018
