# Supplementary material for: Colorectal cancer patients with different C-reactive protein levels and 5-year survival times can be differentiated with quantitative serum proteomics
Source: PLoS One. 2018 Apr 9;13(4):e0195354. doi: 10.1371/journal.pone.0195354 (PMC5891022; doi:10.1371/journal.pone.0195354)
Supplement: S5 Table — Pathway name, source, number of overlapping genes, number of all pathway genes and P and Q values of enrichment are listed. (XLSX) [file pone.0195354.s005.xlsx]

## Sheet: IMPALA CRP table.csv
Pathway name	Pathway source	Number of overlapping genes	Number of all pathway genes	P-value	Q-value
Complement and coagulation cascades - Homo sapiens (human)	KEGG	9	79 (79)	1.23e-10	5.3e-07
Vitamin B12 Metabolism	Wikipathways	7	50 (51)	3.67e-09	7.18e-06
Selenium Micronutrient Network	Wikipathways	8	82 (83)	4.99e-09	7.18e-06
Complement and Coagulation Cascades	Wikipathways	7	59 (59)	1.21e-08	1.18e-05
Dengue-2 Interactions with Complement and Coagulation Cascades	Wikipathways	7	60 (60)	1.37e-08	1.18e-05
Folate Metabolism	Wikipathways	7	65 (66)	2.42e-08	1.74e-05
HDL-mediated lipid transport	Reactome	5	20 (20)	3.28e-08	2.03e-05
Blood Clotting Cascade	Wikipathways	5	22 (22)	5.54e-08	2.66e-05
Dengue-2 Interactions with Blood Clotting Cascade	Wikipathways	5	22 (22)	5.54e-08	2.66e-05
intrinsic prothrombin activation pathway	BioCarta	5	23 (23)	7.05e-08	3.04e-05
Gamma-carboxylation of protein precursors	Reactome	4	10 (10)	1.02e-07	3.67e-05
Removal of aminoterminal propeptides from gamma-carboxylated proteins	Reactome	4	10 (10)	1.02e-07	3.67e-05
Statin Pathway_ Pharmacodynamics	PharmGKB	5	25 (25)	1.1e-07	3.67e-05
Gamma-carboxylation_ transport_ and amino-terminal cleavage of proteins	Reactome	4	11 (11)	1.6e-07	4.92e-05
Platelet degranulation	Reactome	8	130 (133)	1.9e-07	5.47e-05
Statin Pathway	Wikipathways	5	29 (31)	2.43e-07	6.46e-05
Response to elevated platelet cytosolic Ca2+	Reactome	8	135 (138)	2.54e-07	6.46e-05
Warfarin Pathway_ Pharmacodynamics	PharmGKB	4	14 (14)	4.79e-07	0.000115
Formation of Fibrin Clot (Clotting Cascade)	Reactome	5	39 (39)	1.14e-06	0.000245
Retinoid metabolism and transport	Reactome	5	43 (44)	1.87e-06	0.000245
Warfarin Action Pathway	SMPDB	4	20 (20)	2.27e-06	0.000245
Aminocaproic Acid Action Pathway	SMPDB	4	20 (20)	2.27e-06	0.000245
Tranexamic Acid Action Pathway	SMPDB	4	20 (20)	2.27e-06	0.000245
Urokinase Action Pathway	SMPDB	4	20 (20)	2.27e-06	0.000245
Reteplase Action Pathway	SMPDB	4	20 (20)	2.27e-06	0.000245
Streptokinase Action Pathway	SMPDB	4	20 (20)	2.27e-06	0.000245
Tenecteplase Action Pathway	SMPDB	4	20 (20)	2.27e-06	0.000245
Alteplase Action Pathway	SMPDB	4	20 (20)	2.27e-06	0.000245
Anistreplase Action Pathway	SMPDB	4	20 (20)	2.27e-06	0.000245
Aprotinin Action Pathway	SMPDB	4	20 (20)	2.27e-06	0.000245
Ximelagatran Action Pathway	SMPDB	4	20 (20)	2.27e-06	0.000245
Phenindione Action Pathway	SMPDB	4	20 (20)	2.27e-06	0.000245
Dicoumarol Action Pathway	SMPDB	4	20 (20)	2.27e-06	0.000245
Acenocoumarol Action Pathway	SMPDB	4	20 (20)	2.27e-06	0.000245
Coagulation	SMPDB	4	20 (20)	2.27e-06	0.000245
Bivalirudin Action Pathway	SMPDB	4	20 (20)	2.27e-06	0.000245
Argatroban Action Pathway	SMPDB	4	20 (20)	2.27e-06	0.000245
Phenprocoumon Action Pathway	SMPDB	4	20 (20)	2.27e-06	0.000245
Dicumarol Action Pathway	SMPDB	4	20 (20)	2.27e-06	0.000245
Lepirudin Action Pathway	SMPDB	4	20 (20)	2.27e-06	0.000245
Ardeparin Action Pathway	SMPDB	4	21 (21)	2.79e-06	0.000274
Heparin Action Pathway	SMPDB	4	21 (21)	2.79e-06	0.000274
Fondaparinux Action Pathway	SMPDB	4	21 (21)	2.79e-06	0.000274
Enoxaparin Action Pathway	SMPDB	4	21 (21)	2.79e-06	0.000274
Intrinsic Pathway of Fibrin Clot Formation	Reactome	4	22 (22)	3.4e-06	0.000326
Metabolism of fat-soluble vitamins	Reactome	5	51 (52)	4.44e-06	0.000416
Human Complement System	Wikipathways	6	92 (92)	5.13e-06	0.000472
Platelet activation_ signaling and aggregation	Reactome	9	279 (283)	7.01e-06	0.000631
Regulation of Complement cascade	Reactome	4	27 (27)	8.01e-06	0.000706
Complement cascade	Reactome	6	108 (127)	1.3e-05	0.00112
Hemostasis	Reactome	13	667 (693)	1.38e-05	0.00117
Lipoprotein metabolism	Reactome	5	66 (68)	1.6e-05	0.00133
Gamma carboxylation_ hypusine formation and arylsulfatase activation	Reactome	4	39 (39)	3.59e-05	0.00293
Innate Immune System	Reactome	17	1269 (1309)	7.06e-05	0.00565
Metabolism of vitamins and cofactors	Reactome	6	161 (164)	0.000122	0.00959
Visual phototransduction	Reactome	5	101 (102)	0.000124	0.00959
Chylomicron-mediated lipid transport	Reactome	3	22 (23)	0.000156	0.0118
Lipid digestion_ mobilization_ and transport	Reactome	5	108 (110)	0.000171	0.0127
Binding and Uptake of Ligands by Scavenger Receptors	Reactome	3	40 (42)	0.000938	0.0687
Immune System	Reactome	19	1897 (1950)	0.00109	0.0782
IL-6 signaling pathway	Wikipathways	3	43 (43)	0.00116	0.0821
reactive oxygen species degradation	HumanCyc	2	11 (12)	0.00123	0.0859
IL6-mediated signaling events	PID	3	47 (48)	0.0015	0.103
One carbon metabolism and related pathways	Wikipathways	3	49 (49)	0.0017	0.114
extrinsic prothrombin activation pathway	BioCarta	2	13 (13)	0.00174	0.115
Regulation of actin cytoskeleton - Homo sapiens (human)	KEGG	5	214 (214)	0.0037	0.242
PPAR signaling pathway	Wikipathways	3	68 (68)	0.00432	0.279
Regulation of Insulin-like Growth Factor (IGF) transport and uptake by Insulin-like Growth Factor Binding Proteins (IGFBPs)	Reactome	2	21 (21)	0.00456	0.29
D-Arginine and D-Ornithine Metabolism	SMPDB	1	1 (1)	0.00484	0.299
D-Arginine and D-ornithine metabolism - Homo sapiens (human)	KEGG	1	1 (1)	0.00484	0.299
Common Pathway of Fibrin Clot Formation	Reactome	2	22 (22)	0.005	0.304
PPAR signaling pathway - Homo sapiens (human)	KEGG	3	72 (72)	0.00507	0.304
Thyroid hormone synthesis - Homo sapiens (human)	KEGG	3	74 (74)	0.00548	0.324
IL1 and megakaryocytes in obesity	Wikipathways	2	24 (24)	0.00594	0.347
Endogenous TLR signaling	PID	2	26 (27)	0.00695	0.395
PPAR Alpha Pathway	Wikipathways	2	26 (26)	0.00695	0.395
Neutrophil degranulation	Reactome	7	488 (497)	0.00892	0.5
Oxidative Stress	Wikipathways	2	30 (30)	0.00919	0.509
Activation of Matrix Metalloproteinases	Reactome	2	31 (31)	0.00979	0.535
rho cell motility signaling pathway	BioCarta	2	32 (35)	0.0104	0.562
Detoxification of Reactive Oxygen Species	Reactome	2	35 (36)	0.0124	0.652
Smooth Muscle Contraction	Reactome	2	35 (36)	0.0124	0.652
Biotin Metabolism	SMPDB	1	3 (3)	0.0145	0.719
Multiple carboxylase deficiency_ neonatal or early onset form	SMPDB	1	3 (3)	0.0145	0.719
Biotinidase Deficiency	SMPDB	1	3 (3)	0.0145	0.719
Biotin metabolism - Homo sapiens (human)	KEGG	1	3 (3)	0.0145	0.719
Selenium Metabolism and Selenoproteins	Wikipathways	2	38 (38)	0.0145	0.719
Nuclear Receptors Meta-Pathway	Wikipathways	5	315 (316)	0.0179	0.88
Vitamin K Metabolism	SMPDB	1	4 (4)	0.0192	0.893
Codeine Metabolism Pathway	SMPDB	1	4 (4)	0.0192	0.893
Heroin Metabolism Pathway	SMPDB	1	4 (4)	0.0192	0.893
transcriptional activation of dbpb from mrna	BioCarta	1	4 (4)	0.0192	0.893
Composition of Lipid Particles	Wikipathways	1	4 (4)	0.0192	0.893
FOXA2 and FOXA3 transcription factor networks	PID	2	45 (45)	0.02	0.918
Arginine and proline metabolism - Homo sapiens (human)	KEGG	2	49 (50)	0.0234	1
Signaling by MST1	Reactome	1	5 (5)	0.024	1
Degradation of Superoxides	SMPDB	1	5 (5)	0.024	1
Scavenging by Class B Receptors	Reactome	1	5 (5)	0.024	1
Extrinsic Pathway of Fibrin Clot Formation	Reactome	1	5 (5)	0.024	1
platelet amyloid precursor protein pathway	BioCarta	1	6 (6)	0.0287	1
IL-6 signaling	INOH	1	6 (6)	0.0287	1
Vitamin H (biotin) metabolism	EHMN	1	6 (6)	0.0287	1
tryptophan degradation to 2-amino-3-carboxymuconate semialdehyde	HumanCyc	1	7 (7)	0.0334	1
Regulation of Actin Cytoskeleton	Wikipathways	3	149 (151)	0.0354	1
Terminal pathway of complement	Reactome	1	8 (9)	0.0381	1
inhibition of matrix metalloproteinases	BioCarta	1	8 (8)	0.0381	1
Phase I biotransformations_ non P450	Wikipathways	1	8 (8)	0.0381	1
ApoE and miR-146 in inflammation and atherosclerosis	Wikipathways	1	8 (8)	0.0381	1
Validated targets of C-MYC transcriptional repression	PID	2	64 (75)	0.0384	1
DroToll-like	INOH	2	65 (65)	0.0395	1
tryptophan degradation	HumanCyc	1	9 (9)	0.0428	1
Carnosinuria_ carnosinemia	SMPDB	1	9 (9)	0.0428	1
Ureidopropionase deficiency	SMPDB	1	9 (9)	0.0428	1
GABA-Transaminase Deficiency	SMPDB	1	9 (9)	0.0428	1
Clopidogrel Metabolism Pathway	SMPDB	1	9 (9)	0.0428	1
Beta-Alanine Metabolism	SMPDB	1	9 (9)	0.0428	1
Clopidogrel Action Pathway	SMPDB	1	9 (9)	0.0428	1
glutathione redox reactions I	HumanCyc	1	9 (9)	0.0428	1
Synthesis of 5-eicosatetraenoic acids	Reactome	1	9 (9)	0.0428	1
MAPK1 (ERK2) activation	Reactome	1	9 (9)	0.0428	1
Formyl peptide receptors bind formyl peptides and many other ligands	Reactome	1	9 (9)	0.0428	1
Macrophage markers	Wikipathways	1	9 (9)	0.0428	1
MAPK3 (ERK1) activation	Reactome	1	10 (10)	0.0474	1
WNT mediated activation of DVL	Reactome	1	10 (11)	0.0474	1
alternative complement pathway	BioCarta	1	10 (10)	0.0474	1
Steroid Biosynthesis	Wikipathways	1	10 (10)	0.0474	1
Interleukin-6 signaling	Reactome	1	11 (11)	0.052	1
Methadone Metabolism Pathway	SMPDB	1	11 (11)	0.052	1
Biotin transport and metabolism	Reactome	1	11 (11)	0.052	1
cardiac protection against ros	BioCarta	1	11 (12)	0.052	1
Metabolism of lipids and lipoproteins	Reactome	7	716 (728)	0.0566	1
Scavenging of heme from plasma	Reactome	1	12 (12)	0.0566	1
g-protein signaling through tubby proteins	BioCarta	1	12 (12)	0.0566	1
Caspase-mediated cleavage of cytoskeletal proteins	Reactome	1	12 (13)	0.0566	1
CD28 dependent Vav1 pathway	Reactome	1	12 (12)	0.0566	1
NAD <i>de novo</i> biosynthesis	HumanCyc	1	13 (13)	0.0612	1
Dissolution of Fibrin Clot	Reactome	1	13 (13)	0.0612	1
Advanced glycosylation endproduct receptor signaling	Reactome	1	13 (13)	0.0612	1
DEx/H-box helicases activate type I IFN and inflammatory cytokines production	Reactome	1	13 (13)	0.0612	1
Tryptophan catabolism	Reactome	1	13 (13)	0.0612	1
activation of pkc through g-protein coupled receptors	BioCarta	1	13 (13)	0.0612	1
il 6 signaling pathway	BioCarta	1	13 (13)	0.0612	1
L-kynurenine degradation	HumanCyc	1	13 (13)	0.0612	1
fibrinolysis pathway	BioCarta	1	14 (14)	0.0657	1
Peptide ligand-binding receptors	Reactome	3	192 (192)	0.0659	1
PI5P_ PP2A and IER3 Regulate PI3K/AKT Signaling	Reactome	2	87 (87)	0.0664	1
Histidine Metabolism	SMPDB	1	15 (15)	0.0703	1
PAR4-mediated thrombin signaling events	PID	1	15 (15)	0.0703	1
Histidinemia	SMPDB	1	15 (15)	0.0703	1
Cell surface interactions at the vascular wall	Reactome	3	199 (219)	0.0718	1
Phosphatidylinositol phosphate metabolism	EHMN	2	91 (91)	0.0718	1
Fc gamma R-mediated phagocytosis - Homo sapiens (human)	KEGG	2	92 (93)	0.0731	1
Morphine Metabolism Pathway	SMPDB	1	16 (16)	0.0748	1
the igf-1 receptor and longevity	BioCarta	1	16 (17)	0.0748	1
Negative regulation of the PI3K/AKT network	Reactome	2	94 (94)	0.0759	1
aspirin blocks signaling pathway involved in platelet activation	BioCarta	1	17 (17)	0.0793	1
Miscellaneous transport and binding events	Reactome	1	19 (19)	0.0882	1
Tryptophan Metabolism	SMPDB	1	19 (19)	0.0882	1
the co-stimulatory signal during t-cell activation	BioCarta	1	19 (21)	0.0882	1
Scavenging by Class A Receptors	Reactome	1	19 (21)	0.0882	1
Overview of nanoparticle effects	Wikipathways	1	19 (19)	0.0882	1
T helper 17 (Th17) targets (ROYAN institute)	Wikipathways	1	19 (19)	0.0882	1
Hematopoietic Stem Cell Gene Regulation by GABP alpha-beta Complex	Wikipathways	1	19 (19)	0.0882	1
HIF-1 signaling pathway - Homo sapiens (human)	KEGG	2	103 (103)	0.0888	1
Degradation of the extracellular matrix	Reactome	2	104 (107)	0.0903	1
Antimicrobial peptides	Reactome	2	104 (107)	0.0903	1
Senescence and Autophagy in Cancer	Wikipathways	2	105 (105)	0.0917	1
Hyperornithinemia with gyrate atrophy (HOGA)	SMPDB	1	20 (20)	0.0926	1
Creatine deficiency_ guanidinoacetate methyltransferase deficiency	SMPDB	1	20 (20)	0.0926	1
L-arginine:glycine amidinotransferase deficiency	SMPDB	1	20 (20)	0.0926	1
Hyperornithinemia-hyperammonemia-homocitrullinuria [HHH-syndrome]	SMPDB	1	20 (20)	0.0926	1
Guanidinoacetate Methyltransferase Deficiency (GAMT Deficiency)	SMPDB	1	20 (20)	0.0926	1
Canonical Wnt signaling pathway	PID	1	20 (21)	0.0926	1
Prolinemia Type II	SMPDB	1	20 (20)	0.0926	1
Prolidase Deficiency (PD)	SMPDB	1	20 (20)	0.0926	1
Arginine and Proline Metabolism	SMPDB	1	20 (20)	0.0926	1
Hyperprolinemia Type I	SMPDB	1	20 (20)	0.0926	1
Hyperprolinemia Type II	SMPDB	1	20 (20)	0.0926	1
Ornithine Aminotransferase Deficiency (OAT Deficiency)	SMPDB	1	20 (20)	0.0926	1
Arginine: Glycine Amidinotransferase Deficiency (AGAT Deficiency)	SMPDB	1	20 (20)	0.0926	1
Glutathione metabolism	Wikipathways	1	20 (20)	0.0926	1
RIP-mediated NFkB activation via ZBP1	Reactome	1	21 (21)	0.097	1
cystic fibrosis transmembrane conductance regulator (cftr) and beta 2 adrenergic receptor (b2ar) pathway	BioCarta	1	22 (22)	0.101	1
The canonical retinoid cycle in rods (twilight vision)	Reactome	1	22 (22)	0.101	1
NAD+ biosynthetic pathways	Wikipathways	1	22 (22)	0.101	1
Complement Activation	Wikipathways	1	22 (22)	0.101	1
CD28 dependent PI3K/Akt signaling	Reactome	1	22 (22)	0.101	1
CTLA4 inhibitory signaling	Reactome	1	22 (22)	0.101	1
Regulation of TNFR1 signaling	Reactome	1	23 (23)	0.106	1
Histidine degradation	INOH	1	23 (23)	0.106	1
RAF-independent MAPK1/3 activation	Reactome	1	23 (23)	0.106	1
Leukocyte transendothelial migration - Homo sapiens (human)	KEGG	2	116 (116)	0.108	1
TRAF6 mediated NF-kB activation	Reactome	1	24 (25)	0.11	1
Plexin-D1 Signaling	PID	1	24 (24)	0.11	1
Histidine metabolism - Homo sapiens (human)	KEGG	1	24 (24)	0.11	1
Vitamin digestion and absorption - Homo sapiens (human)	KEGG	1	24 (24)	0.11	1
Post-translational protein modification	Reactome	8	1010 (1026)	0.112	1
D-<i>myo</i>-inositol (1_4_5)-trisphosphate biosynthesis	HumanCyc	1	25 (26)	0.114	1
ZBP1(DAI) mediated induction of type I IFNs	Reactome	1	25 (25)	0.114	1
Glyoxylate metabolism and glycine degradation	Reactome	1	25 (25)	0.114	1
Glycosylphosphatidylinositol (GPI)-anchor biosynthesis - Homo sapiens (human)	KEGG	1	25 (25)	0.114	1
PIP3 activates AKT signaling	Reactome	2	125 (125)	0.123	1
Interleukin-6 family signaling	Reactome	1	27 (27)	0.123	1
corticosteroids and cardioprotection	BioCarta	1	27 (27)	0.123	1
thrombin signaling and protease-activated receptors	BioCarta	1	27 (27)	0.123	1
3-phosphoinositide biosynthesis	HumanCyc	1	27 (28)	0.123	1
G-protein activation	Reactome	1	28 (29)	0.127	1
adp-ribosylation factor	BioCarta	1	28 (29)	0.127	1
role of erbb2 in signal transduction and oncology	BioCarta	1	28 (29)	0.127	1
One Carbon Metabolism	Wikipathways	1	28 (28)	0.127	1
GAB1 signalosome	Reactome	2	128 (128)	0.127	1
PI3K/AKT activation	Reactome	2	128 (128)	0.127	1
Procaine Action Pathway	SMPDB	1	29 (29)	0.131	1
Diuretics Pathway_ Pharmacodynamics	PharmGKB	1	29 (29)	0.131	1
Levomethadyl Acetate Action Action Pathway	SMPDB	1	29 (29)	0.131	1
Escitalopram Action Pathway	SMPDB	1	29 (29)	0.131	1
Levallorphan Action Pathway	SMPDB	1	29 (29)	0.131	1
Dimethylthiambutene Action Pathway	SMPDB	1	29 (29)	0.131	1
Ethylmorphine Action Pathway	SMPDB	1	29 (29)	0.131	1
Pentazocine Action Pathway	SMPDB	1	29 (29)	0.131	1
Naltrexone Action Pathway	SMPDB	1	29 (29)	0.131	1
Buprenorphine Action Pathway	SMPDB	1	29 (29)	0.131	1
Alvimopan Action Pathway	SMPDB	1	29 (29)	0.131	1
Naloxone Action Pathway	SMPDB	1	29 (29)	0.131	1
Dihydromorphine Action Pathway	SMPDB	1	29 (29)	0.131	1
Ketobemidone Action Pathway	SMPDB	1	29 (29)	0.131	1
Mepivacaine Action Pathway	SMPDB	1	29 (29)	0.131	1
Chloroprocaine Action Pathway	SMPDB	1	29 (29)	0.131	1
Cocaine Action Pathway	SMPDB	1	29 (29)	0.131	1
Dibucaine Action Pathway	SMPDB	1	29 (29)	0.131	1
Levobupivacaine Action Pathway	SMPDB	1	29 (29)	0.131	1
Benzocaine Action Pathway	SMPDB	1	29 (29)	0.131	1
Bupivacaine Action Pathway	SMPDB	1	29 (29)	0.131	1
Levorphanol Action Pathway	SMPDB	1	29 (29)	0.131	1
Propoxyphene Action Pathway	SMPDB	1	29 (29)	0.131	1
Tramadol Action Action Pathway	SMPDB	1	29 (29)	0.131	1
Diphenoxylate Action Pathway	SMPDB	1	29 (29)	0.131	1
Anileridine Action Pathway	SMPDB	1	29 (29)	0.131	1
Oxycodone Action Pathway	SMPDB	1	29 (29)	0.131	1
Oxybuprocaine Action Pathway	SMPDB	1	29 (29)	0.131	1
Prilocaine Action Pathway	SMPDB	1	29 (29)	0.131	1
Proparacaine Action Pathway	SMPDB	1	29 (29)	0.131	1
Ropivacaine Action Pathway	SMPDB	1	29 (29)	0.131	1
Alfentanil Action Pathway	SMPDB	1	29 (29)	0.131	1
Oxymorphone Action Pathway	SMPDB	1	29 (29)	0.131	1
Hydrocodone Action Pathway	SMPDB	1	29 (29)	0.131	1
Hydromorphone Action Pathway	SMPDB	1	29 (29)	0.131	1
Sufentanil Action Pathway	SMPDB	1	29 (29)	0.131	1
Remifentanil Action Pathway	SMPDB	1	29 (29)	0.131	1
Fentanyl Action Pathway	SMPDB	1	29 (29)	0.131	1
Carfentanil Action Pathway	SMPDB	1	29 (29)	0.131	1
3-Methylthiofentanyl Action Pathway	SMPDB	1	29 (29)	0.131	1
Methadyl Acetate Action Pathway	SMPDB	1	29 (29)	0.131	1
Dezocine Action Pathway	SMPDB	1	29 (29)	0.131	1
TAK1 activates NFkB by phosphorylation and activation of IKKs complex	Reactome	1	30 (31)	0.136	1
Desipramine Action Pathway	SMPDB	1	30 (30)	0.136	1
IL12 signaling mediated by STAT4	PID	1	30 (32)	0.136	1
Nalbuphine Action Pathway	SMPDB	1	30 (30)	0.136	1
#NAME?	BioCarta	1	30 (30)	0.136	1
Synthesis of active ubiquitin: roles of E1 and E2 enzymes	Reactome	1	30 (31)	0.136	1
Nongenotropic Androgen signaling	PID	1	31 (32)	0.14	1
beta-Alanine metabolism - Homo sapiens (human)	KEGG	1	31 (31)	0.14	1
amb2 Integrin signaling	PID	1	31 (32)	0.14	1
Lidocaine (Local Anaesthetic) Action Pathway	SMPDB	1	31 (31)	0.14	1
erk and pi-3 kinase are necessary for collagen binding in corneal epithelia	BioCarta	1	31 (32)	0.14	1
activation of camp-dependent protein kinase pka	BioCarta	1	31 (31)	0.14	1
Matrix Metalloproteinases	Wikipathways	1	31 (31)	0.14	1
Trans-sulfuration and one carbon metabolism	Wikipathways	1	31 (31)	0.14	1
Tight junction - Homo sapiens (human)	KEGG	2	137 (137)	0.142	1
Thrombin signalling through proteinase activated receptors (PARs)	Reactome	1	32 (32)	0.144	1
Osteopontin-mediated events	PID	1	32 (32)	0.144	1
Syndecan-4-mediated signaling events	PID	1	32 (32)	0.144	1
Codeine Action Pathway	SMPDB	1	32 (32)	0.144	1
Heroin Action Pathway	SMPDB	1	32 (32)	0.144	1
role of -arrestins in the activation and targeting of map kinases	BioCarta	1	32 (32)	0.144	1
Inflammatory Response Pathway	Wikipathways	1	32 (32)	0.144	1
Quinethazone Action Pathway	SMPDB	1	33 (33)	0.148	1
Polythiazide Action Pathway	SMPDB	1	33 (33)	0.148	1
Methyclothiazide Action Pathway	SMPDB	1	33 (33)	0.148	1
Bumetanide Action Pathway	SMPDB	1	33 (33)	0.148	1
Imipramine Action Pathway	SMPDB	1	33 (33)	0.148	1
Spironolactone Action Pathway	SMPDB	1	33 (33)	0.148	1
Eplerenone Action Pathway	SMPDB	1	33 (33)	0.148	1
Triamterene Action Pathway	SMPDB	1	33 (33)	0.148	1
Amiloride Action Pathway	SMPDB	1	33 (33)	0.148	1
Ethacrynic Acid Action Pathway	SMPDB	1	33 (33)	0.148	1
Bendroflumethiazide Action Pathway	SMPDB	1	33 (33)	0.148	1
Chlorthalidone Action Pathway	SMPDB	1	33 (33)	0.148	1
Iminoglycinuria	SMPDB	1	33 (33)	0.148	1
Lysinuric Protein Intolerance	SMPDB	1	33 (33)	0.148	1
Blue diaper syndrome	SMPDB	1	33 (33)	0.148	1
Lysinuric protein intolerance (LPI)	SMPDB	1	33 (33)	0.148	1
Cystinuria	SMPDB	1	33 (33)	0.148	1
Indapamide Action Pathway	SMPDB	1	33 (33)	0.148	1
Furosemide Action Pathway	SMPDB	1	33 (33)	0.148	1
Torsemide Action Pathway	SMPDB	1	33 (33)	0.148	1
Hartnup Disorder	SMPDB	1	33 (33)	0.148	1
Glucose Transporter Defect (SGLT2)	SMPDB	1	33 (33)	0.148	1
Kidney Function	SMPDB	1	33 (33)	0.148	1
Glucose Transporter Defect (SGLT2)	SMPDB	1	33 (33)	0.148	1
Metolazone Action Pathway	SMPDB	1	33 (33)	0.148	1
Hydrochlorothiazide Action Pathway	SMPDB	1	33 (33)	0.148	1
Cyclothiazide Action Pathway	SMPDB	1	33 (33)	0.148	1
Hydroflumethiazide Action Pathway	SMPDB	1	33 (33)	0.148	1
Chlorothiazide Action Pathway	SMPDB	1	33 (33)	0.148	1
Trichlormethiazide Action Pathway	SMPDB	1	33 (33)	0.148	1
CD28 co-stimulation	Reactome	1	33 (33)	0.148	1
NRF2 pathway	Wikipathways	2	142 (142)	0.151	1
Fluoxetine Action Pathway	SMPDB	1	34 (34)	0.152	1
African trypanosomiasis - Homo sapiens (human)	KEGG	1	34 (35)	0.152	1
Cell adhesion molecules (CAMs) - Homo sapiens (human)	KEGG	2	145 (145)	0.156	1
Histidine metabolism	EHMN	1	35 (35)	0.156	1
Downstream signaling events of B Cell Receptor (BCR)	Reactome	2	147 (147)	0.159	1
Citalopram Action Pathway	SMPDB	1	36 (36)	0.161	1
N-cadherin signaling events	PID	1	36 (36)	0.161	1
Nicotine Action Pathway	SMPDB	1	36 (36)	0.161	1
Methadone Action Pathway	SMPDB	1	36 (36)	0.161	1
roles of arrestin dependent recruitment of src kinases in gpcr signaling	BioCarta	1	36 (36)	0.161	1
Photodynamic therapy-induced HIF-1 survival signaling	Wikipathways	1	36 (36)	0.161	1
IGF signaling	INOH	1	36 (36)	0.161	1
Extracellular matrix organization	Reactome	3	287 (295)	0.162	1
Platelet Aggregation (Plug Formation)	Reactome	1	37 (38)	0.165	1
TNF signaling	Reactome	1	37 (37)	0.165	1
Allograft rejection - Homo sapiens (human)	KEGG	1	37 (38)	0.165	1
DNA Damage Recognition in GG-NER	Reactome	1	38 (39)	0.169	1
Apoptotic cleavage of cellular proteins	Reactome	1	38 (39)	0.169	1
Protein ubiquitination	Reactome	1	38 (39)	0.169	1
O-glycosylation of TSR domain-containing proteins	Reactome	1	39 (39)	0.173	1
Aldosterone-regulated sodium reabsorption - Homo sapiens (human)	KEGG	1	39 (39)	0.173	1
Tryptophan metabolism - Homo sapiens (human)	KEGG	1	40 (40)	0.177	1
Glycine_ serine and threonine metabolism - Homo sapiens (human)	KEGG	1	40 (40)	0.177	1
Transcriptional regulation by the AP-2 (TFAP2) family of transcription factors	Reactome	1	40 (42)	0.177	1
BMP receptor signaling	PID	1	41 (41)	0.181	1
Glycine Serine metabolism	INOH	1	41 (43)	0.181	1
Inositol phosphate metabolism	INOH	1	41 (41)	0.181	1
Graft-versus-host disease - Homo sapiens (human)	KEGG	1	41 (41)	0.181	1
Non-integrin membrane-ECM interactions	Reactome	1	42 (46)	0.185	1
chrebp regulation by carbohydrates and camp	BioCarta	1	42 (42)	0.185	1
superpathway of tryptophan utilization	HumanCyc	1	43 (44)	0.189	1
PAR1-mediated thrombin signaling events	PID	1	43 (46)	0.189	1
Urokinase-type plasminogen activator (uPA) and uPAR-mediated signaling	PID	1	43 (43)	0.189	1
activation of csk by camp-dependent protein kinase inhibits signaling through the t cell receptor	BioCarta	1	43 (45)	0.189	1
Type I diabetes mellitus - Homo sapiens (human)	KEGG	1	43 (43)	0.189	1
JAK-STAT	Wikipathways	1	43 (43)	0.189	1
Death Receptor Signalling	Reactome	1	44 (44)	0.193	1
FOXA1 transcription factor network	PID	1	44 (46)	0.193	1
Morphine Action Pathway	SMPDB	1	44 (44)	0.193	1
Histidine_ lysine_ phenylalanine_ tyrosine_ proline and tryptophan catabolism	Reactome	1	44 (45)	0.193	1
Cysteine and methionine metabolism - Homo sapiens (human)	KEGG	1	45 (45)	0.197	1
a6b1 and a6b4 Integrin signaling	PID	1	45 (48)	0.197	1
RhoA signaling pathway	PID	1	45 (47)	0.197	1
Tryptophan metabolism	Wikipathways	1	46 (46)	0.2	1
ion channels and their functional role in vascular endothelium	BioCarta	1	47 (47)	0.204	1
Intestinal immune network for IgA production - Homo sapiens (human)	KEGG	1	48 (49)	0.208	1
Differentiation Pathway	Wikipathways	1	48 (48)	0.208	1
Class A/1 (Rhodopsin-like receptors)	Reactome	3	327 (327)	0.211	1
Hepatitis C and Hepatocellular Carcinoma	Wikipathways	1	49 (50)	0.212	1
Synthesis of PIPs at the plasma membrane	Reactome	1	49 (50)	0.212	1
Cytosolic sensors of pathogen-associated DNA	Reactome	1	49 (50)	0.212	1
IL-3 Signaling Pathway	Wikipathways	1	49 (49)	0.212	1
Platelet Aggregation Inhibitor Pathway_ Pharmacodynamics	PharmGKB	1	49 (49)	0.212	1
JAK STAT MolecularVariation 2	INOH	1	50 (50)	0.216	1
Angiopoietin receptor Tie2-mediated signaling	PID	1	50 (50)	0.216	1
FoxO family signaling	PID	1	50 (52)	0.216	1
Wnt Signaling Pathway Netpath	Wikipathways	1	51 (51)	0.22	1
Autoimmune thyroid disease - Homo sapiens (human)	KEGG	1	52 (53)	0.223	1
Apoptotic execution phase	Reactome	1	52 (53)	0.223	1
TCR signaling in na&#xef;ve CD8+ T cells	PID	1	53 (56)	0.227	1
CD4 T cell receptor signaling-JNK cascade	INOH	1	53 (53)	0.227	1
hiv-1 nef: negative effector of fas and tnf	BioCarta	1	53 (53)	0.227	1
Apoptosis-related network due to altered Notch3 in ovarian cancer	Wikipathways	1	53 (53)	0.227	1
Copper homeostasis	Wikipathways	1	53 (55)	0.227	1
RIG-I/MDA5 mediated induction of IFN-alpha/beta pathways	Reactome	1	54 (57)	0.231	1
Glutathione metabolism - Homo sapiens (human)	KEGG	1	54 (54)	0.231	1
RAC1 signaling pathway	PID	1	54 (54)	0.231	1
Staphylococcus aureus infection - Homo sapiens (human)	KEGG	1	55 (56)	0.235	1
Role of LAT2/NTAL/LAB on calcium mobilization	Reactome	2	192 (210)	0.238	1
G alpha (q) signalling events	Reactome	2	193 (193)	0.24	1
Muscle contraction	Reactome	2	194 (198)	0.242	1
Caspase Cascade in Apoptosis	PID	1	57 (57)	0.242	1
Interactions of neurexins and neuroligins at synapses	Reactome	1	58 (59)	0.246	1
SHP2 signaling	PID	1	58 (59)	0.246	1
Viral myocarditis - Homo sapiens (human)	KEGG	1	58 (59)	0.246	1
Metabolism	Reactome	12	1991 (2035)	0.249	1
Focal adhesion - Homo sapiens (human)	KEGG	2	201 (201)	0.254	1
Arachidonic acid metabolism	Reactome	1	61 (62)	0.257	1
Coregulation of Androgen receptor activity	PID	1	61 (61)	0.257	1
Leptin	NetPath	1	62 (62)	0.26	1
Arachidonic acid metabolism - Homo sapiens (human)	KEGG	1	62 (62)	0.26	1
MECP2 and Associated Rett Syndrome	Wikipathways	1	63 (63)	0.264	1
Lung fibrosis	Wikipathways	1	63 (64)	0.264	1
IL4-mediated signaling events	PID	1	65 (65)	0.271	1
Constitutive Signaling by Aberrant PI3K in Cancer	Reactome	1	65 (65)	0.271	1
TCR signaling in na&#xef;ve CD4+ T cells	PID	1	66 (70)	0.275	1
Metabolism of proteins	Reactome	9	1470 (1506)	0.278	1
DNA methylation	Reactome	1	67 (68)	0.278	1
superpathway of inositol phosphate compounds	HumanCyc	1	68 (69)	0.282	1
Tryptophan degradation	INOH	1	69 (69)	0.285	1
Glucocorticoid Receptor Pathway	Wikipathways	1	70 (71)	0.289	1
Classical antibody-mediated complement activation	Reactome	1	70 (88)	0.289	1
AP-1 transcription factor network	PID	1	70 (71)	0.289	1
Inositol phosphate metabolism - Homo sapiens (human)	KEGG	1	71 (71)	0.292	1
Prostate Cancer	Wikipathways	1	71 (72)	0.292	1
Protein-protein interactions at synapses	Reactome	1	72 (73)	0.296	1
TRAF6 Mediated Induction of proinflammatory cytokines	Reactome	1	73 (74)	0.299	1
Costimulation by the CD28 family	Reactome	1	73 (75)	0.299	1
IL6	NetPath	1	74 (77)	0.303	1
RMTs methylate histone arginines	Reactome	1	74 (74)	0.303	1
Peptide GPCRs	Wikipathways	1	74 (74)	0.303	1
Linoleate metabolism	EHMN	1	74 (75)	0.303	1
PRC2 methylates histones and DNA	Reactome	1	75 (77)	0.306	1
Creation of C4 and C2 activators	Reactome	1	76 (94)	0.309	1
Pertussis - Homo sapiens (human)	KEGG	1	76 (76)	0.309	1
PI Metabolism	Reactome	1	78 (79)	0.316	1
Glycine_ serine_ alanine and threonine metabolism	EHMN	1	78 (80)	0.316	1
Methionine and cysteine metabolism	EHMN	1	78 (80)	0.316	1
Signaling by the B Cell Receptor (BCR)	Reactome	2	237 (242)	0.319	1
Alzheimers Disease	Wikipathways	1	79 (144)	0.319	1
Allograft Rejection	Wikipathways	1	80 (80)	0.323	1
MyD88 cascade initiated on plasma membrane	Reactome	1	81 (82)	0.326	1
Toll Like Receptor 10 (TLR10) Cascade	Reactome	1	81 (82)	0.326	1
Toll Like Receptor 5 (TLR5) Cascade	Reactome	1	81 (82)	0.326	1
TRAF6 mediated induction of NFkB and MAP kinases upon TLR7/8 or 9 activation	Reactome	1	82 (83)	0.329	1
Opioid Signalling	Reactome	1	83 (85)	0.333	1
Peroxisome - Homo sapiens (human)	KEGG	1	83 (83)	0.333	1
Taste transduction - Homo sapiens (human)	KEGG	1	83 (83)	0.333	1
G alpha (i) signalling events	Reactome	2	246 (247)	0.335	1
MyD88 dependent cascade initiated on endosome	Reactome	1	84 (85)	0.336	1
Toll Like Receptor 7/8 (TLR7/8) Cascade	Reactome	1	84 (85)	0.336	1
Global Genome Nucleotide Excision Repair (GG-NER)	Reactome	1	84 (85)	0.336	1
Initial triggering of complement	Reactome	1	86 (104)	0.342	1
Toll Like Receptor 9 (TLR9) Cascade	Reactome	1	88 (89)	0.349	1
Rheumatoid arthritis - Homo sapiens (human)	KEGG	1	89 (90)	0.352	1
PI3K/AKT Signaling in Cancer	Reactome	1	90 (90)	0.355	1
T-Cell antigen Receptor (TCR) Signaling Pathway	Wikipathways	1	90 (92)	0.355	1
MyD88:Mal cascade initiated on plasma membrane	Reactome	1	91 (93)	0.358	1
Toll Like Receptor TLR6:TLR2 Cascade	Reactome	1	91 (93)	0.358	1
Toll Like Receptor 2 (TLR2) Cascade	Reactome	1	91 (93)	0.358	1
Morphine addiction - Homo sapiens (human)	KEGG	1	91 (91)	0.358	1
Toll Like Receptor TLR1:TLR2 Cascade	Reactome	1	91 (93)	0.358	1
Post-translational modification: synthesis of GPI-anchored proteins	Reactome	1	93 (93)	0.364	1
Glycerophospholipid metabolism - Homo sapiens (human)	KEGG	1	95 (95)	0.371	1
CD4 T cell receptor signaling-NFkB cascade	INOH	1	95 (95)	0.371	1
Hematopoietic cell lineage - Homo sapiens (human)	KEGG	1	96 (97)	0.374	1
JAK STAT MolecularVariation 1	INOH	1	98 (98)	0.38	1
B Cell Receptor Signaling Pathway	Wikipathways	1	98 (98)	0.38	1
B Cell Receptor Signaling Pathway	Wikipathways	1	98 (98)	0.38	1
Phosphatidylinositol signaling system - Homo sapiens (human)	KEGG	1	99 (99)	0.383	1
GPCR ligand binding	Reactome	3	458 (460)	0.383	1
Toll Like Receptor 3 (TLR3) Cascade	Reactome	1	100 (101)	0.386	1
TRIF-mediated TLR3/TLR4 signaling	Reactome	1	100 (101)	0.386	1
MyD88-independent TLR3/TLR4 cascade	Reactome	1	100 (101)	0.386	1
Integrin-mediated Cell Adhesion	Wikipathways	1	100 (101)	0.386	1
Estrogen signaling pathway - Homo sapiens (human)	KEGG	1	100 (100)	0.386	1
Choline metabolism in cancer - Homo sapiens (human)	KEGG	1	101 (101)	0.389	1
Arachidonic acid metabolism	EHMN	1	101 (101)	0.389	1
Neuroactive ligand-receptor interaction - Homo sapiens (human)	KEGG	2	278 (278)	0.391	1
Toll-like Receptor Signaling Pathway	Wikipathways	1	102 (102)	0.392	1
UCH proteinases	Reactome	1	103 (107)	0.395	1
Urea cycle and metabolism of arginine_ proline_ glutamate_ aspartate and asparagine	EHMN	1	103 (105)	0.395	1
Stimuli-sensing channels	Reactome	1	104 (104)	0.398	1
JAK-STAT-Core	Signalink	1	104 (104)	0.398	1
Toll-like receptor signaling pathway - Homo sapiens (human)	KEGG	1	106 (106)	0.404	1
Th17 cell differentiation - Homo sapiens (human)	KEGG	1	107 (107)	0.406	1
Signaling by SCF-KIT	Reactome	2	288 (292)	0.408	1
Nucleotide Excision Repair	Reactome	1	110 (113)	0.415	1
Metabolism of water-soluble vitamins and cofactors	Reactome	1	111 (113)	0.418	1
Activated TLR4 signalling	Reactome	1	115 (117)	0.429	1
ESC Pluripotency Pathways	Wikipathways	1	115 (115)	0.429	1
Downstream signal transduction	Reactome	2	303 (307)	0.433	1
Signal Transduction	Reactome	13	2496 (2538)	0.434	1
O-linked glycosylation	Reactome	1	117 (117)	0.435	1
DAP12 signaling	Reactome	2	307 (311)	0.44	1
Apoptosis	Reactome	1	119 (122)	0.44	1
Metabolism of amino acids and derivatives	Reactome	2	310 (328)	0.445	1
Programmed Cell Death	Reactome	1	122 (125)	0.449	1
Signaling by EGFR	Reactome	2	315 (319)	0.453	1
Keratinization	Reactome	1	124 (125)	0.454	1
Toll Like Receptor 4 (TLR4) Cascade	Reactome	1	126 (128)	0.459	1
CD4 T cell receptor signaling	INOH	1	128 (128)	0.464	1
DAP12 interactions	Reactome	2	322 (326)	0.465	1
BCR	NetPath	1	129 (131)	0.467	1
Signaling by PDGF	Reactome	2	327 (331)	0.473	1
Systemic lupus erythematosus - Homo sapiens (human)	KEGG	1	132 (133)	0.475	1
Glycerophospholipid metabolism	EHMN	1	136 (139)	0.485	1
NGF signalling via TRKA from the plasma membrane	Reactome	2	336 (340)	0.487	1
Regulation of toll-like receptor signaling pathway	Wikipathways	1	139 (143)	0.493	1
AndrogenReceptor	NetPath	1	143 (151)	0.503	1
Phospholipase D signaling pathway - Homo sapiens (human)	KEGG	1	143 (144)	0.503	1
Epigenetic regulation of gene expression	Reactome	1	150 (154)	0.519	1
MicroRNAs in cancer - Homo sapiens (human)	KEGG	1	150 (299)	0.519	1
Non-alcoholic fatty liver disease (NAFLD) - Homo sapiens (human)	KEGG	1	151 (151)	0.522	1
Toll-Like Receptors Cascades	Reactome	1	152 (155)	0.524	1
Phagosome - Homo sapiens (human)	KEGG	1	153 (154)	0.526	1
Myometrial Relaxation and Contraction Pathways	Wikipathways	1	155 (155)	0.531	1
Sudden Infant Death Syndrome (SIDS) Susceptibility Pathways	Wikipathways	1	156 (159)	0.533	1
Jak-STAT signaling pathway - Homo sapiens (human)	KEGG	1	158 (158)	0.538	1
Fc epsilon receptor (FCERI) signaling	Reactome	2	372 (394)	0.542	1
Integrated Pancreatic Cancer Pathway	Wikipathways	1	169 (170)	0.562	1
Cellular responses to stress	Reactome	2	387 (393)	0.563	1
Alzheimer_s disease - Homo sapiens (human)	KEGG	1	171 (171)	0.566	1
Vesicle-mediated transport	Reactome	3	611 (619)	0.574	1
Metapathway biotransformation	Wikipathways	1	175 (177)	0.575	1
Gastrin-CREB signalling pathway via PKC and MAPK	Reactome	2	396 (400)	0.576	1
Transcriptional misregulation in cancer - Homo sapiens (human)	KEGG	1	179 (180)	0.583	1
Herpes simplex infection - Homo sapiens (human)	KEGG	1	185 (185)	0.595	1
TCF dependent signaling in response to WNT	Reactome	1	189 (195)	0.603	1
Focal Adhesion	Wikipathways	1	190 (190)	0.605	1
Signalling by NGF	Reactome	2	424 (433)	0.614	1
MAPK1/MAPK3 signaling	Reactome	1	202 (206)	0.628	1
Viral carcinogenesis - Homo sapiens (human)	KEGG	1	203 (203)	0.63	1
Phospholipid metabolism	Reactome	1	204 (209)	0.632	1
Ion channel transport	Reactome	1	207 (209)	0.637	1
MAPK family signaling cascades	Reactome	1	234 (240)	0.682	1
TCR	NetPath	1	241 (247)	0.693	1
Diseases of signal transduction	Reactome	1	246 (251)	0.701	1
Antigen processing: Ubiquitination & Proteasome degradation	Reactome	1	260 (266)	0.721	1
Endocytosis - Homo sapiens (human)	KEGG	1	260 (260)	0.721	1
GPCRs_ Class A Rhodopsin-like	Wikipathways	1	260 (261)	0.721	1
GPCR signaling-G alpha i	INOH	1	262 (262)	0.723	1
GPCR signaling-pertussis toxin	INOH	1	262 (262)	0.723	1
Cytokine-cytokine receptor interaction - Homo sapiens (human)	KEGG	1	265 (265)	0.728	1
GPCR signaling-cholera toxin	INOH	1	270 (270)	0.734	1
Chromatin modifying enzymes	Reactome	1	270 (274)	0.734	1
Chromatin organization	Reactome	1	270 (274)	0.734	1
Adaptive Immune System	Reactome	3	778 (807)	0.736	1
GPCR signaling-G alpha s Epac and ERK	INOH	1	272 (272)	0.737	1
GPCR signaling-G alpha q	INOH	1	274 (274)	0.739	1
Signaling by Wnt	Reactome	1	279 (286)	0.746	1
GPCR signaling-G alpha s PKA and ERK	INOH	1	285 (285)	0.753	1
Deubiquitination	Reactome	1	296 (302)	0.766	1
Focal Adhesion-PI3K-Akt-mTOR-signaling pathway	Wikipathways	1	301 (301)	0.772	1
JAK STAT pathway and regulation	INOH	1	310 (310)	0.782	1
DNA Repair	Reactome	1	315 (323)	0.788	1
Class I MHC mediated antigen processing & presentation	Reactome	1	320 (326)	0.793	1
miR-targeted genes in muscle cell - TarBase	Wikipathways	1	329 (398)	0.802	1
Transmembrane transport of small molecules	Reactome	2	622 (628)	0.811	1
PI3K-Akt signaling pathway - Homo sapiens (human)	KEGG	1	340 (341)	0.812	1
Neuronal System	Reactome	1	347 (351)	0.819	1
Signaling by Interleukins	Reactome	1	367 (373)	0.836	1
miR-targeted genes in lymphocytes - TarBase	Wikipathways	1	409 (486)	0.867	1
GPCR downstream signaling	Reactome	3	1022 (1028)	0.883	1
EGFR1	NetPath	1	452 (458)	0.893	1
Cytokine Signaling in Immune system	Reactome	1	475 (487)	0.905	1
Disease	Reactome	1	501 (514)	0.917	1
Signaling by GPCR	Reactome	3	1298 (1310)	0.958	1
Developmental Biology	Reactome	1	737 (748)	0.975	1
Generic Transcription Pathway	Reactome	1	847 (861)	0.986	1
Gene Expression	Reactome	2	1695 (1755)	0.998	1
