# Supplementary material for: Colorectal cancer patients with different C-reactive protein levels and 5-year survival times can be differentiated with quantitative serum proteomics
Source: PLoS One. 2018 Apr 9;13(4):e0195354. doi: 10.1371/journal.pone.0195354 (PMC5891022; doi:10.1371/journal.pone.0195354)
Supplement: S7 Table — Pathway name, source, number of overlapping genes, number of all pathway genes and P and Q values of enrichment are listed. (XLSX) [file pone.0195354.s007.xlsx]

## Sheet: Sheet2
Pathway name	Pathway source	Number of overlapping genes	Number of all pathway genes	P-value	Q-value
Platelet degranulation	Reactome	6	130 (133)	6.32e-07	0.0017
Response to elevated platelet cytosolic Ca2+	Reactome	6	135 (138)	7.9e-07	0.0017
Platelet activation_ signaling and aggregation	Reactome	7	279 (283)	3.97e-06	0.00571
Complement and Coagulation Cascades	Wikipathways	4	59 (59)	1.24e-05	0.0114
Dengue-2 Interactions with Complement and Coagulation Cascades	Wikipathways	4	60 (60)	1.32e-05	0.0114
Statin Pathway_ Pharmacodynamics	PharmGKB	3	25 (25)	2.99e-05	0.0215
Complement and coagulation cascades - Homo sapiens (human)	KEGG	4	79 (79)	3.95e-05	0.0226
Selenium Micronutrient Network	Wikipathways	4	82 (83)	4.57e-05	0.0226
Statin Pathway	Wikipathways	3	29 (31)	4.71e-05	0.0226
Rheumatoid arthritis - Homo sapiens (human)	KEGG	4	89 (90)	6.3e-05	0.0272
Hemostasis	Reactome	8	667 (693)	0.000154	0.056
Retinoid metabolism and transport	Reactome	3	43 (44)	0.000156	0.056
Vitamin B12 Metabolism	Wikipathways	3	50 (51)	0.000244	0.0703
Metabolism of fat-soluble vitamins	Reactome	3	51 (52)	0.000259	0.0703
Gamma-carboxylation of protein precursors	Reactome	2	10 (10)	0.00026	0.0703
Removal of aminoterminal propeptides from gamma-carboxylated proteins	Reactome	2	10 (10)	0.00026	0.0703
Gamma-carboxylation_ transport_ and amino-terminal cleavage of proteins	Reactome	2	11 (11)	0.000318	0.0808
Warfarin Pathway_ Pharmacodynamics	PharmGKB	2	14 (14)	0.000524	0.11
fibrinolysis pathway	BioCarta	2	14 (14)	0.000524	0.11
Folate Metabolism	Wikipathways	3	65 (66)	0.000531	0.11
Lipoprotein metabolism	Reactome	3	66 (68)	0.000555	0.11
Warfarin Action Pathway	SMPDB	2	20 (20)	0.00108	0.11
Aminocaproic Acid Action Pathway	SMPDB	2	20 (20)	0.00108	0.11
Tranexamic Acid Action Pathway	SMPDB	2	20 (20)	0.00108	0.11
Urokinase Action Pathway	SMPDB	2	20 (20)	0.00108	0.11
Reteplase Action Pathway	SMPDB	2	20 (20)	0.00108	0.11
Streptokinase Action Pathway	SMPDB	2	20 (20)	0.00108	0.11
Tenecteplase Action Pathway	SMPDB	2	20 (20)	0.00108	0.11
Alteplase Action Pathway	SMPDB	2	20 (20)	0.00108	0.11
Anistreplase Action Pathway	SMPDB	2	20 (20)	0.00108	0.11
Aprotinin Action Pathway	SMPDB	2	20 (20)	0.00108	0.11
Ximelagatran Action Pathway	SMPDB	2	20 (20)	0.00108	0.11
Phenindione Action Pathway	SMPDB	2	20 (20)	0.00108	0.11
Dicoumarol Action Pathway	SMPDB	2	20 (20)	0.00108	0.11
Acenocoumarol Action Pathway	SMPDB	2	20 (20)	0.00108	0.11
Coagulation	SMPDB	2	20 (20)	0.00108	0.11
Bivalirudin Action Pathway	SMPDB	2	20 (20)	0.00108	0.11
Argatroban Action Pathway	SMPDB	2	20 (20)	0.00108	0.11
Phenprocoumon Action Pathway	SMPDB	2	20 (20)	0.00108	0.11
Dicumarol Action Pathway	SMPDB	2	20 (20)	0.00108	0.11
Lepirudin Action Pathway	SMPDB	2	20 (20)	0.00108	0.11
HDL-mediated lipid transport	Reactome	2	20 (20)	0.00108	0.11
Ardeparin Action Pathway	SMPDB	2	21 (21)	0.0012	0.11
Heparin Action Pathway	SMPDB	2	21 (21)	0.0012	0.11
Fondaparinux Action Pathway	SMPDB	2	21 (21)	0.0012	0.11
Enoxaparin Action Pathway	SMPDB	2	21 (21)	0.0012	0.11
Regulation of Insulin-like Growth Factor (IGF) transport and uptake by Insulin-like Growth Factor Binding Proteins (IGFBPs)	Reactome	2	21 (21)	0.0012	0.11
Chylomicron-mediated lipid transport	Reactome	2	22 (23)	0.00131	0.111
Intrinsic Pathway of Fibrin Clot Formation	Reactome	2	22 (22)	0.00131	0.111
Blood Clotting Cascade	Wikipathways	2	22 (22)	0.00131	0.111
Dengue-2 Interactions with Blood Clotting Cascade	Wikipathways	2	22 (22)	0.00131	0.111
intrinsic prothrombin activation pathway	BioCarta	2	23 (23)	0.00144	0.119
Human Complement System	Wikipathways	3	92 (92)	0.00146	0.119
PPAR Alpha Pathway	Wikipathways	2	26 (26)	0.00184	0.147
Visual phototransduction	Reactome	3	101 (102)	0.00191	0.15
corticosteroids and cardioprotection	BioCarta	2	27 (27)	0.00198	0.153
Toll-like receptor signaling pathway - Homo sapiens (human)	KEGG	3	106 (106)	0.00219	0.166
Lipid digestion_ mobilization_ and transport	Reactome	3	108 (110)	0.00231	0.172
Innate Immune System	Reactome	9	1269 (1309)	0.00264	0.193
Syndecan-4-mediated signaling events	PID	2	32 (32)	0.00278	0.2
Signal Transduction	Reactome	13	2496 (2538)	0.00383	0.271
Gamma carboxylation_ hypusine formation and arylsulfatase activation	Reactome	2	39 (39)	0.0041	0.281
Formation of Fibrin Clot (Clotting Cascade)	Reactome	2	39 (39)	0.0041	0.281
IL-6 signaling pathway	Wikipathways	2	43 (43)	0.00497	0.335
FOXA2 and FOXA3 transcription factor networks	PID	2	45 (45)	0.00543	0.361
IL6-mediated signaling events	PID	2	47 (48)	0.00591	0.381
ion channels and their functional role in vascular endothelium	BioCarta	2	47 (47)	0.00591	0.381
Hepatitis C and Hepatocellular Carcinoma	Wikipathways	2	49 (50)	0.00641	0.407
Angiopoietin receptor Tie2-mediated signaling	PID	2	50 (50)	0.00667	0.418
Wnt Signaling Pathway Netpath	Wikipathways	2	51 (51)	0.00693	0.428
Metabolism of vitamins and cofactors	Reactome	3	161 (164)	0.00708	0.43
Viral myocarditis - Homo sapiens (human)	KEGG	2	58 (59)	0.00889	0.533
Vitamin K Metabolism	SMPDB	1	4 (4)	0.00981	0.558
Codeine Metabolism Pathway	SMPDB	1	4 (4)	0.00981	0.558
Heroin Metabolism Pathway	SMPDB	1	4 (4)	0.00981	0.558
transcriptional activation of dbpb from mrna	BioCarta	1	4 (4)	0.00981	0.558
Validated targets of C-MYC transcriptional repression	PID	2	64 (75)	0.0107	0.603
Peptide ligand-binding receptors	Reactome	3	192 (192)	0.0114	0.633
PPAR signaling pathway	Wikipathways	2	68 (68)	0.0121	0.66
VLDL biosynthesis	Reactome	1	5 (5)	0.0123	0.66
Immune System	Reactome	10	1897 (1950)	0.0124	0.66
PPAR signaling pathway - Homo sapiens (human)	KEGG	2	72 (72)	0.0135	0.709
PTK6 Regulates Cell Cycle	Reactome	1	6 (6)	0.0147	0.729
Ubiquitin-dependent degradation of Cyclin D1	Reactome	1	6 (6)	0.0147	0.729
Ubiquitin-dependent degradation of Cyclin D	Reactome	1	6 (6)	0.0147	0.729
platelet amyloid precursor protein pathway	BioCarta	1	6 (6)	0.0147	0.729
IL-6 signaling	INOH	1	6 (6)	0.0147	0.729
Salmonella infection - Homo sapiens (human)	KEGG	2	86 (86)	0.0188	0.925
PI5P_ PP2A and IER3 Regulate PI3K/AKT Signaling	Reactome	2	87 (87)	0.0193	0.935
Terminal pathway of complement	Reactome	1	8 (9)	0.0195	0.937
btg family proteins and cell cycle regulation	BioCarta	1	9 (9)	0.0219	1
MAPK1 (ERK2) activation	Reactome	1	9 (9)	0.0219	1
Macrophage markers	Wikipathways	1	9 (9)	0.0219	1
Negative regulation of the PI3K/AKT network	Reactome	2	94 (94)	0.0223	1
MAPK3 (ERK1) activation	Reactome	1	10 (10)	0.0244	1
WNT mediated activation of DVL	Reactome	1	10 (11)	0.0244	1
Steroid Biosynthesis	Wikipathways	1	10 (10)	0.0244	1
Interleukin-6 signaling	Reactome	1	11 (11)	0.0268	1
Methadone Metabolism Pathway	SMPDB	1	11 (11)	0.0268	1
Cytokine-cytokine receptor interaction - Homo sapiens (human)	KEGG	3	265 (265)	0.0268	1
Antimicrobial peptides	Reactome	2	104 (107)	0.0269	1
Chagas disease (American trypanosomiasis) - Homo sapiens (human)	KEGG	2	104 (104)	0.0269	1
Complement cascade	Reactome	2	108 (127)	0.0288	1
Signaling mediated by p38-gamma and p38-delta	PID	1	12 (12)	0.0292	1
g-protein signaling through tubby proteins	BioCarta	1	12 (12)	0.0292	1
CD28 dependent Vav1 pathway	Reactome	1	12 (12)	0.0292	1
Neuroactive ligand-receptor interaction - Homo sapiens (human)	KEGG	3	278 (278)	0.0303	1
Dissolution of Fibrin Clot	Reactome	1	13 (13)	0.0316	1
activation of pkc through g-protein coupled receptors	BioCarta	1	13 (13)	0.0316	1
p53 signaling pathway	BioCarta	1	13 (13)	0.0316	1
extrinsic prothrombin activation pathway	BioCarta	1	13 (13)	0.0316	1
il 6 signaling pathway	BioCarta	1	13 (13)	0.0316	1
PAR4-mediated thrombin signaling events	PID	1	15 (15)	0.0363	1
miRNAs involved in DNA damage response	Wikipathways	1	15 (63)	0.0363	1
PIP3 activates AKT signaling	Reactome	2	125 (125)	0.0377	1
Morphine Metabolism Pathway	SMPDB	1	16 (16)	0.0387	1
Pre-NOTCH Transcription and Translation	Reactome	1	16 (18)	0.0387	1
Osteoclast Signaling	Wikipathways	1	16 (16)	0.0387	1
GAB1 signalosome	Reactome	2	128 (128)	0.0393	1
PI3K/AKT activation	Reactome	2	128 (128)	0.0393	1
aspirin blocks signaling pathway involved in platelet activation	BioCarta	1	17 (17)	0.0411	1
ACE Inhibitor Pathway	Wikipathways	1	17 (17)	0.0411	1
Nuclear Receptors Meta-Pathway	Wikipathways	3	315 (316)	0.0415	1
SCF(Skp2)-mediated degradation of p27/p21	Reactome	1	18 (18)	0.0434	1
Polycystic Kidney Disease Pathway	Wikipathways	1	18 (18)	0.0434	1
Signaling by PDGF	Reactome	3	327 (331)	0.0456	1
Class A/1 (Rhodopsin-like receptors)	Reactome	3	327 (327)	0.0456	1
the co-stimulatory signal during t-cell activation	BioCarta	1	19 (21)	0.0458	1
Overview of nanoparticle effects	Wikipathways	1	19 (19)	0.0458	1
T helper 17 (Th17) targets (ROYAN institute)	Wikipathways	1	19 (19)	0.0458	1
Agents Acting on the Renin-Angiotensin System Pathway_ Pharmacodynamics	PharmGKB	1	20 (20)	0.0481	1
ACE Inhibitor Pathway_ Pharmacodynamics	PharmGKB	1	20 (20)	0.0481	1
Canonical Wnt signaling pathway	PID	1	20 (21)	0.0481	1
Downstream signaling events of B Cell Receptor (BCR)	Reactome	2	147 (147)	0.0505	1
Regulation of Actin Cytoskeleton	Wikipathways	2	149 (151)	0.0517	1
cystic fibrosis transmembrane conductance regulator (cftr) and beta 2 adrenergic receptor (b2ar) pathway	BioCarta	1	22 (22)	0.0528	1
Common Pathway of Fibrin Clot Formation	Reactome	1	22 (22)	0.0528	1
The canonical retinoid cycle in rods (twilight vision)	Reactome	1	22 (22)	0.0528	1
CD28 dependent PI3K/Akt signaling	Reactome	1	22 (22)	0.0528	1
CTLA4 inhibitory signaling	Reactome	1	22 (22)	0.0528	1
Phagosome - Homo sapiens (human)	KEGG	2	153 (154)	0.0542	1
Regulation of TNFR1 signaling	Reactome	1	23 (23)	0.0552	1
Dopamine Neurotransmitter Release Cycle	Reactome	1	23 (23)	0.0552	1
cyclins and cell cycle regulation	BioCarta	1	23 (23)	0.0552	1
VLDL interactions	Reactome	1	23 (23)	0.0552	1
RAF-independent MAPK1/3 activation	Reactome	1	23 (23)	0.0552	1
Jak-STAT signaling pathway - Homo sapiens (human)	KEGG	2	158 (158)	0.0574	1
Plexin-D1 Signaling	PID	1	24 (24)	0.0575	1
IL1 and megakaryocytes in obesity	Wikipathways	1	24 (24)	0.0575	1
D-<i>myo</i>-inositol (1_4_5)-trisphosphate biosynthesis	HumanCyc	1	25 (26)	0.0598	1
cell cycle: g1/s check point	BioCarta	1	25 (25)	0.0598	1
IL-7 Signaling Pathway	Wikipathways	1	25 (25)	0.0598	1
Cyclin A:Cdk2-associated events at S phase entry	Reactome	1	26 (26)	0.0621	1
Insulin receptor recycling	Reactome	1	26 (27)	0.0621	1
Interleukin-6 family signaling	Reactome	1	27 (27)	0.0645	1
thrombin signaling and protease-activated receptors	BioCarta	1	27 (27)	0.0645	1
3-phosphoinositide biosynthesis	HumanCyc	1	27 (28)	0.0645	1
Collecting duct acid secretion - Homo sapiens (human)	KEGG	1	27 (27)	0.0645	1
G-protein activation	Reactome	1	28 (29)	0.0668	1
influence of ras and rho proteins on g1 to s transition	BioCarta	1	28 (28)	0.0668	1
role of erbb2 in signal transduction and oncology	BioCarta	1	28 (29)	0.0668	1
Dibucaine Action Pathway	SMPDB	1	29 (29)	0.0691	1
Procaine Action Pathway	SMPDB	1	29 (29)	0.0691	1
Diuretics Pathway_ Pharmacodynamics	PharmGKB	1	29 (29)	0.0691	1
Levomethadyl Acetate Action Action Pathway	SMPDB	1	29 (29)	0.0691	1
Escitalopram Action Pathway	SMPDB	1	29 (29)	0.0691	1
Levallorphan Action Pathway	SMPDB	1	29 (29)	0.0691	1
Dimethylthiambutene Action Pathway	SMPDB	1	29 (29)	0.0691	1
Ethylmorphine Action Pathway	SMPDB	1	29 (29)	0.0691	1
Pentazocine Action Pathway	SMPDB	1	29 (29)	0.0691	1
Naltrexone Action Pathway	SMPDB	1	29 (29)	0.0691	1
Buprenorphine Action Pathway	SMPDB	1	29 (29)	0.0691	1
Alvimopan Action Pathway	SMPDB	1	29 (29)	0.0691	1
Naloxone Action Pathway	SMPDB	1	29 (29)	0.0691	1
Dihydromorphine Action Pathway	SMPDB	1	29 (29)	0.0691	1
Ketobemidone Action Pathway	SMPDB	1	29 (29)	0.0691	1
Mepivacaine Action Pathway	SMPDB	1	29 (29)	0.0691	1
Chloroprocaine Action Pathway	SMPDB	1	29 (29)	0.0691	1
Cocaine Action Pathway	SMPDB	1	29 (29)	0.0691	1
Levobupivacaine Action Pathway	SMPDB	1	29 (29)	0.0691	1
Benzocaine Action Pathway	SMPDB	1	29 (29)	0.0691	1
Bupivacaine Action Pathway	SMPDB	1	29 (29)	0.0691	1
Levorphanol Action Pathway	SMPDB	1	29 (29)	0.0691	1
Propoxyphene Action Pathway	SMPDB	1	29 (29)	0.0691	1
Tramadol Action Action Pathway	SMPDB	1	29 (29)	0.0691	1
Diphenoxylate Action Pathway	SMPDB	1	29 (29)	0.0691	1
Anileridine Action Pathway	SMPDB	1	29 (29)	0.0691	1
Oxycodone Action Pathway	SMPDB	1	29 (29)	0.0691	1
Oxybuprocaine Action Pathway	SMPDB	1	29 (29)	0.0691	1
Prilocaine Action Pathway	SMPDB	1	29 (29)	0.0691	1
Proparacaine Action Pathway	SMPDB	1	29 (29)	0.0691	1
Ropivacaine Action Pathway	SMPDB	1	29 (29)	0.0691	1
Alfentanil Action Pathway	SMPDB	1	29 (29)	0.0691	1
Oxymorphone Action Pathway	SMPDB	1	29 (29)	0.0691	1
Hydrocodone Action Pathway	SMPDB	1	29 (29)	0.0691	1
Hydromorphone Action Pathway	SMPDB	1	29 (29)	0.0691	1
Sufentanil Action Pathway	SMPDB	1	29 (29)	0.0691	1
Remifentanil Action Pathway	SMPDB	1	29 (29)	0.0691	1
Fentanyl Action Pathway	SMPDB	1	29 (29)	0.0691	1
Carfentanil Action Pathway	SMPDB	1	29 (29)	0.0691	1
3-Methylthiofentanyl Action Pathway	SMPDB	1	29 (29)	0.0691	1
Methadyl Acetate Action Pathway	SMPDB	1	29 (29)	0.0691	1
Cyclin E associated events during G1/S transition	Reactome	1	29 (29)	0.0691	1
Dezocine Action Pathway	SMPDB	1	29 (29)	0.0691	1
Pre-NOTCH Expression and Processing	Reactome	1	29 (32)	0.0691	1
Thyroid cancer - Homo sapiens (human)	KEGG	1	29 (29)	0.0691	1
Transferrin endocytosis and recycling	Reactome	1	29 (30)	0.0691	1
Desipramine Action Pathway	SMPDB	1	30 (30)	0.0714	1
Beta2 integrin cell surface interactions	PID	1	30 (30)	0.0714	1
IL12 signaling mediated by STAT4	PID	1	30 (32)	0.0714	1
Nalbuphine Action Pathway	SMPDB	1	30 (30)	0.0714	1
vegf hypoxia and angiogenesis	BioCarta	1	30 (30)	0.0714	1
#NAME?	BioCarta	1	30 (30)	0.0714	1
Synthesis of active ubiquitin: roles of E1 and E2 enzymes	Reactome	1	30 (31)	0.0714	1
Vitamin D Receptor Pathway	Wikipathways	2	182 (184)	0.0735	1
amb2 Integrin signaling	PID	1	31 (32)	0.0737	1
Lidocaine (Local Anaesthetic) Action Pathway	SMPDB	1	31 (31)	0.0737	1
wnt signaling pathway	BioCarta	1	31 (32)	0.0737	1
activation of camp-dependent protein kinase pka	BioCarta	1	31 (31)	0.0737	1
Activation of Matrix Metalloproteinases	Reactome	1	31 (31)	0.0737	1
Bladder Cancer	Wikipathways	1	31 (31)	0.0737	1
Thrombin signalling through proteinase activated receptors (PARs)	Reactome	1	32 (32)	0.0759	1
ROS_ RNS production in phagocytes	Reactome	1	32 (33)	0.0759	1
Codeine Action Pathway	SMPDB	1	32 (32)	0.0759	1
Heroin Action Pathway	SMPDB	1	32 (32)	0.0759	1
rho cell motility signaling pathway	BioCarta	1	32 (35)	0.0759	1
role of -arrestins in the activation and targeting of map kinases	BioCarta	1	32 (32)	0.0759	1
Inflammatory Response Pathway	Wikipathways	1	32 (32)	0.0759	1
Chemokine signaling pathway - Homo sapiens (human)	KEGG	2	187 (187)	0.077	1
Polythiazide Action Pathway	SMPDB	1	33 (33)	0.0782	1
Methyclothiazide Action Pathway	SMPDB	1	33 (33)	0.0782	1
Bumetanide Action Pathway	SMPDB	1	33 (33)	0.0782	1
Imipramine Action Pathway	SMPDB	1	33 (33)	0.0782	1
Spironolactone Action Pathway	SMPDB	1	33 (33)	0.0782	1
Eplerenone Action Pathway	SMPDB	1	33 (33)	0.0782	1
Triamterene Action Pathway	SMPDB	1	33 (33)	0.0782	1
Amiloride Action Pathway	SMPDB	1	33 (33)	0.0782	1
Ethacrynic Acid Action Pathway	SMPDB	1	33 (33)	0.0782	1
Quinethazone Action Pathway	SMPDB	1	33 (33)	0.0782	1
Bendroflumethiazide Action Pathway	SMPDB	1	33 (33)	0.0782	1
Chlorthalidone Action Pathway	SMPDB	1	33 (33)	0.0782	1
Iminoglycinuria	SMPDB	1	33 (33)	0.0782	1
Lysinuric Protein Intolerance	SMPDB	1	33 (33)	0.0782	1
Blue diaper syndrome	SMPDB	1	33 (33)	0.0782	1
Lysinuric protein intolerance (LPI)	SMPDB	1	33 (33)	0.0782	1
Cystinuria	SMPDB	1	33 (33)	0.0782	1
Indapamide Action Pathway	SMPDB	1	33 (33)	0.0782	1
Furosemide Action Pathway	SMPDB	1	33 (33)	0.0782	1
Torsemide Action Pathway	SMPDB	1	33 (33)	0.0782	1
Hartnup Disorder	SMPDB	1	33 (33)	0.0782	1
Glucose Transporter Defect (SGLT2)	SMPDB	1	33 (33)	0.0782	1
Kidney Function	SMPDB	1	33 (33)	0.0782	1
Glucose Transporter Defect (SGLT2)	SMPDB	1	33 (33)	0.0782	1
Metolazone Action Pathway	SMPDB	1	33 (33)	0.0782	1
Hydrochlorothiazide Action Pathway	SMPDB	1	33 (33)	0.0782	1
Cyclothiazide Action Pathway	SMPDB	1	33 (33)	0.0782	1
Hydroflumethiazide Action Pathway	SMPDB	1	33 (33)	0.0782	1
Chlorothiazide Action Pathway	SMPDB	1	33 (33)	0.0782	1
Trichlormethiazide Action Pathway	SMPDB	1	33 (33)	0.0782	1
CD28 co-stimulation	Reactome	1	33 (33)	0.0782	1
Focal Adhesion	Wikipathways	2	190 (190)	0.0792	1
Fluoxetine Action Pathway	SMPDB	1	34 (34)	0.0805	1
Role of LAT2/NTAL/LAB on calcium mobilization	Reactome	2	192 (210)	0.0806	1
G alpha (q) signalling events	Reactome	2	193 (193)	0.0813	1
Photodynamic therapy-induced NF-kB survival signaling	Wikipathways	1	35 (35)	0.0828	1
adenosine ribonucleotides <i>de novo</i> biosynthesis	HumanCyc	1	36 (37)	0.085	1
Citalopram Action Pathway	SMPDB	1	36 (36)	0.085	1
Nicotine Action Pathway	SMPDB	1	36 (36)	0.085	1
Trk receptor signaling mediated by PI3K and PLC-gamma	PID	1	36 (36)	0.085	1
E-cadherin signaling in the nascent adherens junction	PID	1	36 (36)	0.085	1
Methadone Action Pathway	SMPDB	1	36 (36)	0.085	1
roles of arrestin dependent recruitment of src kinases in gpcr signaling	BioCarta	1	36 (36)	0.085	1
Cell surface interactions at the vascular wall	Reactome	2	199 (219)	0.0857	1
Platelet Aggregation (Plug Formation)	Reactome	1	37 (38)	0.0873	1
TNF signaling	Reactome	1	37 (37)	0.0873	1
Validated transcriptional targets of AP1 family members Fra1 and Fra2	PID	1	37 (38)	0.0873	1
Allograft rejection - Homo sapiens (human)	KEGG	1	37 (38)	0.0873	1
Selenium Metabolism and Selenoproteins	Wikipathways	1	38 (38)	0.0895	1
Protein ubiquitination	Reactome	1	38 (39)	0.0895	1
Ion channel transport	Reactome	2	207 (209)	0.0916	1
Cyclin D associated events in G1	Reactome	1	39 (39)	0.0918	1
G1 Phase	Reactome	1	39 (39)	0.0918	1
Aldosterone-regulated sodium reabsorption - Homo sapiens (human)	KEGG	1	39 (39)	0.0918	1
Integrated Lung Cancer Pathway	Wikipathways	1	39 (40)	0.0918	1
inactivation of gsk3 by akt causes accumulation of b-catenin in alveolar macrophages	BioCarta	1	40 (42)	0.094	1
Syndecan-2-mediated signaling events	PID	1	41 (42)	0.0963	1
Inositol phosphate metabolism	INOH	1	41 (41)	0.0963	1
Graft-versus-host disease - Homo sapiens (human)	KEGG	1	41 (41)	0.0963	1
Bladder cancer - Homo sapiens (human)	KEGG	1	41 (41)	0.0963	1
Metabolism of lipids and lipoproteins	Reactome	4	716 (728)	0.0966	1
Regulation of actin cytoskeleton - Homo sapiens (human)	KEGG	2	214 (214)	0.0969	1
Non-integrin membrane-ECM interactions	Reactome	1	42 (46)	0.0985	1
FOXM1 transcription factor network	PID	1	42 (43)	0.0985	1
actions of nitric oxide in the heart	BioCarta	1	42 (42)	0.0985	1
chrebp regulation by carbohydrates and camp	BioCarta	1	42 (42)	0.0985	1
PAR1-mediated thrombin signaling events	PID	1	43 (46)	0.101	1
Urokinase-type plasminogen activator (uPA) and uPAR-mediated signaling	PID	1	43 (43)	0.101	1
activation of csk by camp-dependent protein kinase inhibits signaling through the t cell receptor	BioCarta	1	43 (45)	0.101	1
Type I diabetes mellitus - Homo sapiens (human)	KEGG	1	43 (43)	0.101	1
Iron uptake and transport	Reactome	1	43 (44)	0.101	1
GPCR ligand binding	Reactome	3	458 (460)	0.101	1
Death Receptor Signalling	Reactome	1	44 (44)	0.103	1
Morphine Action Pathway	SMPDB	1	44 (44)	0.103	1
RAGE	NetPath	1	45 (45)	0.105	1
Integrin-linked kinase signaling	PID	1	45 (46)	0.105	1
RhoA signaling pathway	PID	1	45 (47)	0.105	1
Presenilin action in Notch and Wnt signaling	PID	1	46 (47)	0.107	1
il-2 receptor beta chain in t cell activation	BioCarta	1	47 (48)	0.11	1
Hedgehog signaling pathway - Homo sapiens (human)	KEGG	1	47 (47)	0.11	1
Intestinal immune network for IgA production - Homo sapiens (human)	KEGG	1	48 (49)	0.112	1
Differentiation Pathway	Wikipathways	1	48 (48)	0.112	1
Synthesis of PIPs at the plasma membrane	Reactome	1	49 (50)	0.114	1
Platelet Aggregation Inhibitor Pathway_ Pharmacodynamics	PharmGKB	1	49 (49)	0.114	1
IL-3 Signaling Pathway	Wikipathways	1	49 (49)	0.114	1
Signaling by the B Cell Receptor (BCR)	Reactome	2	237 (242)	0.115	1
JAK STAT MolecularVariation 2	INOH	1	50 (50)	0.116	1
Photodynamic therapy-induced AP-1 survival signaling.	Wikipathways	1	50 (50)	0.116	1
Neutrophil degranulation	Reactome	3	488 (497)	0.117	1
Neurotransmitter Release Cycle	Reactome	1	51 (51)	0.118	1
Vibrio cholerae infection - Homo sapiens (human)	KEGG	1	51 (51)	0.118	1
Autoimmune thyroid disease - Homo sapiens (human)	KEGG	1	52 (53)	0.121	1
Endometrial cancer - Homo sapiens (human)	KEGG	1	52 (52)	0.121	1
G alpha (i) signalling events	Reactome	2	246 (247)	0.122	1
TCR signaling in na&#xef;ve CD8+ T cells	PID	1	53 (56)	0.123	1
Notch signaling pathway	PID	1	53 (57)	0.123	1
CD4 T cell receptor signaling-JNK cascade	INOH	1	53 (53)	0.123	1
Copper homeostasis	Wikipathways	1	53 (55)	0.123	1
RAC1 signaling pathway	PID	1	54 (54)	0.125	1
ErbB Signaling Pathway	Wikipathways	1	54 (55)	0.125	1
Staphylococcus aureus infection - Homo sapiens (human)	KEGG	1	55 (56)	0.127	1
Non-small cell lung cancer - Homo sapiens (human)	KEGG	1	56 (56)	0.129	1
Acute myeloid leukemia - Homo sapiens (human)	KEGG	1	57 (57)	0.131	1
superpathway of purine nucleotide salvage	HumanCyc	1	57 (58)	0.131	1
purine nucleotides <i>de novo</i> biosynthesis	HumanCyc	1	57 (58)	0.131	1
Interactions of neurexins and neuroligins at synapses	Reactome	1	58 (59)	0.134	1
SHP2 signaling	PID	1	58 (59)	0.134	1
GPCR signaling-G alpha i	INOH	2	262 (262)	0.135	1
GPCR signaling-pertussis toxin	INOH	2	262 (262)	0.135	1
ATF-2 transcription factor network	PID	1	60 (61)	0.138	1
Coregulation of Androgen receptor activity	PID	1	61 (61)	0.14	1
Notch Signaling Pathway	Wikipathways	1	61 (61)	0.14	1
Signaling events mediated by focal adhesion kinase	PID	1	62 (63)	0.142	1
Leptin	NetPath	1	62 (62)	0.142	1
Colorectal cancer - Homo sapiens (human)	KEGG	1	62 (62)	0.142	1
GPCR signaling-cholera toxin	INOH	2	270 (270)	0.142	1
GPCR signaling-G alpha s Epac and ERK	INOH	2	272 (272)	0.144	1
MECP2 and Associated Rett Syndrome	Wikipathways	1	63 (63)	0.144	1
Neurotrophic factor-mediated Trk receptor signaling	PID	1	63 (63)	0.144	1
Synaptic vesicle cycle - Homo sapiens (human)	KEGG	1	63 (63)	0.144	1
GPCR signaling-G alpha q	INOH	2	274 (274)	0.146	1
Validated nuclear estrogen receptor alpha network	PID	1	64 (65)	0.146	1
Regulation of retinoblastoma protein	PID	1	64 (65)	0.146	1
IL4-mediated signaling events	PID	1	65 (65)	0.148	1
DroToll-like	INOH	1	65 (65)	0.148	1
Constitutive Signaling by Aberrant PI3K in Cancer	Reactome	1	65 (65)	0.148	1
Signaling by PTK6	Reactome	1	66 (68)	0.151	1
TCR signaling in na&#xef;ve CD4+ T cells	PID	1	66 (70)	0.151	1
Glioma - Homo sapiens (human)	KEGG	1	66 (66)	0.151	1
Pancreatic cancer - Homo sapiens (human)	KEGG	1	66 (66)	0.151	1
Wnt Signaling Pathway	Wikipathways	1	66 (66)	0.151	1
Regulation of Telomerase	PID	1	68 (69)	0.155	1
Prolactin	NetPath	1	68 (70)	0.155	1
Epithelial cell signaling in Helicobacter pylori infection - Homo sapiens (human)	KEGG	1	68 (68)	0.155	1
superpathway of inositol phosphate compounds	HumanCyc	1	68 (69)	0.155	1
G1 to S cell cycle control	Wikipathways	1	68 (68)	0.155	1
DNA Damage Response	Wikipathways	1	68 (68)	0.155	1
GPCR signaling-G alpha s PKA and ERK	INOH	2	285 (285)	0.155	1
Extracellular matrix organization	Reactome	2	287 (295)	0.157	1
Wnt	NetPath	1	69 (72)	0.157	1
p53 signaling pathway - Homo sapiens (human)	KEGG	1	69 (69)	0.157	1
Signaling by SCF-KIT	Reactome	2	288 (292)	0.158	1
Glucocorticoid Receptor Pathway	Wikipathways	1	70 (71)	0.159	1
p75(NTR)-mediated signaling	PID	1	70 (72)	0.159	1
G1/S Transition	Reactome	1	70 (70)	0.159	1
Classical antibody-mediated complement activation	Reactome	1	70 (88)	0.159	1
AP-1 transcription factor network	PID	1	70 (71)	0.159	1
Inositol phosphate metabolism - Homo sapiens (human)	KEGG	1	71 (71)	0.161	1
Melanoma - Homo sapiens (human)	KEGG	1	71 (71)	0.161	1
Prostate Cancer	Wikipathways	1	71 (72)	0.161	1
Protein-protein interactions at synapses	Reactome	1	72 (73)	0.163	1
miRNA Regulation of DNA Damage Response	Wikipathways	1	72 (89)	0.163	1
Prolactin signaling pathway - Homo sapiens (human)	KEGG	1	72 (72)	0.163	1
Chronic myeloid leukemia - Homo sapiens (human)	KEGG	1	73 (73)	0.165	1
Costimulation by the CD28 family	Reactome	1	73 (75)	0.165	1
IL6	NetPath	1	74 (77)	0.167	1
RMTs methylate histone arginines	Reactome	1	74 (74)	0.167	1
Thyroid hormone synthesis - Homo sapiens (human)	KEGG	1	74 (74)	0.167	1
Peptide GPCRs	Wikipathways	1	74 (74)	0.167	1
Downstream signal transduction	Reactome	2	303 (307)	0.171	1
Creation of C4 and C2 activators	Reactome	1	76 (94)	0.171	1
Leptin signaling pathway	Wikipathways	1	76 (76)	0.171	1
DAP12 signaling	Reactome	2	307 (311)	0.174	1
PI Metabolism	Reactome	1	78 (79)	0.175	1
Regulation of nuclear beta catenin signaling and target gene transcription	PID	1	80 (81)	0.18	1
Allograft Rejection	Wikipathways	1	80 (80)	0.18	1
Signaling by EGFR	Reactome	2	315 (319)	0.181	1
S Phase	Reactome	1	81 (82)	0.182	1
Signaling Pathways in Glioblastoma	Wikipathways	1	82 (83)	0.184	1
Opioid Signalling	Reactome	1	83 (85)	0.186	1
Taste transduction - Homo sapiens (human)	KEGG	1	83 (83)	0.186	1
DAP12 interactions	Reactome	2	322 (326)	0.187	1
C-MYB transcription factor network	PID	1	84 (86)	0.188	1
Initial triggering of complement	Reactome	1	86 (104)	0.192	1
Small cell lung cancer - Homo sapiens (human)	KEGG	1	86 (86)	0.192	1
Retinoblastoma (RB) in Cancer	Wikipathways	1	87 (89)	0.194	1
Androgen receptor signaling pathway	Wikipathways	1	89 (89)	0.198	1
Prostate cancer - Homo sapiens (human)	KEGG	1	89 (89)	0.198	1
PI3K/AKT Signaling in Cancer	Reactome	1	90 (90)	0.2	1
T-Cell antigen Receptor (TCR) Signaling Pathway	Wikipathways	1	90 (92)	0.2	1
NGF signalling via TRKA from the plasma membrane	Reactome	2	336 (340)	0.2	1
Morphine addiction - Homo sapiens (human)	KEGG	1	91 (91)	0.202	1
Phosphatidylinositol phosphate metabolism	EHMN	1	91 (91)	0.202	1
Mitotic G1-G1/S phases	Reactome	1	92 (92)	0.204	1
Fc gamma R-mediated phagocytosis - Homo sapiens (human)	KEGG	1	92 (93)	0.204	1
PI3K-Akt signaling pathway - Homo sapiens (human)	KEGG	2	340 (341)	0.204	1
CD4 T cell receptor signaling-NFkB cascade	INOH	1	95 (95)	0.21	1
Hematopoietic cell lineage - Homo sapiens (human)	KEGG	1	96 (97)	0.211	1
JAK STAT MolecularVariation 1	INOH	1	98 (98)	0.215	1
B Cell Receptor Signaling Pathway	Wikipathways	1	98 (98)	0.215	1
B Cell Receptor Signaling Pathway	Wikipathways	1	98 (98)	0.215	1
Processing of DNA double-strand break ends	Reactome	1	99 (100)	0.217	1
Phosphatidylinositol signaling system - Homo sapiens (human)	KEGG	1	99 (99)	0.217	1
Integrin-mediated Cell Adhesion	Wikipathways	1	100 (101)	0.219	1
Estrogen signaling pathway - Homo sapiens (human)	KEGG	1	100 (100)	0.219	1
Choline metabolism in cancer - Homo sapiens (human)	KEGG	1	101 (101)	0.221	1
AGE-RAGE signaling pathway in diabetic complications - Homo sapiens (human)	KEGG	1	101 (101)	0.221	1
Wnt Signaling Pathway and Pluripotency	Wikipathways	1	101 (101)	0.221	1
Toll-like Receptor Signaling Pathway	Wikipathways	1	102 (102)	0.223	1
Signaling by NOTCH	Reactome	1	103 (108)	0.225	1
HIF-1 signaling pathway - Homo sapiens (human)	KEGG	1	103 (103)	0.225	1
Degradation of the extracellular matrix	Reactome	1	104 (107)	0.227	1
Stimuli-sensing channels	Reactome	1	104 (104)	0.227	1
JAK-STAT-Core	Signalink	1	104 (104)	0.227	1
Senescence and Autophagy in Cancer	Wikipathways	1	105 (105)	0.229	1
Th17 cell differentiation - Homo sapiens (human)	KEGG	1	107 (107)	0.233	1
Fc epsilon receptor (FCERI) signaling	Reactome	2	372 (394)	0.233	1
DNA Damage Response (only ATM dependent)	Wikipathways	1	110 (110)	0.238	1
Spinal Cord Injury	Wikipathways	1	115 (117)	0.248	1
ESC Pluripotency Pathways	Wikipathways	1	115 (115)	0.248	1
Thyroid hormone signaling pathway - Homo sapiens (human)	KEGG	1	118 (118)	0.253	1
Gastrin-CREB signalling pathway via PKC and MAPK	Reactome	2	396 (400)	0.255	1
Keratinization	Reactome	1	124 (125)	0.265	1
Cell cycle - Homo sapiens (human)	KEGG	1	124 (124)	0.265	1
AMPK signaling pathway - Homo sapiens (human)	KEGG	1	124 (124)	0.265	1
CD4 T cell receptor signaling	INOH	1	128 (128)	0.272	1
BCR	NetPath	1	129 (131)	0.274	1
Systemic lupus erythematosus - Homo sapiens (human)	KEGG	1	132 (133)	0.279	1
TGF-beta Signaling Pathway	Wikipathways	1	132 (132)	0.279	1
Signalling by NGF	Reactome	2	424 (433)	0.281	1
Oxidative phosphorylation - Homo sapiens (human)	KEGG	1	133 (133)	0.281	1
HDR through Homologous Recombination (HR) or Single Strand Annealing (SSA)	Reactome	1	134 (136)	0.283	1
FoxO signaling pathway - Homo sapiens (human)	KEGG	1	134 (134)	0.283	1
Measles - Homo sapiens (human)	KEGG	1	135 (136)	0.284	1
Regulation of toll-like receptor signaling pathway	Wikipathways	1	139 (143)	0.291	1
Homology Directed Repair	Reactome	1	140 (142)	0.293	1
AndrogenReceptor	NetPath	1	143 (151)	0.299	1
Phospholipase D signaling pathway - Homo sapiens (human)	KEGG	1	143 (144)	0.299	1
Wnt signaling pathway - Homo sapiens (human)	KEGG	1	143 (143)	0.299	1
Cell adhesion molecules (CAMs) - Homo sapiens (human)	KEGG	1	145 (145)	0.302	1
Breast cancer - Homo sapiens (human)	KEGG	1	146 (146)	0.304	1
Hepatitis B - Homo sapiens (human)	KEGG	1	146 (146)	0.304	1
Mesodermal Commitment Pathway	Wikipathways	1	146 (153)	0.304	1
MicroRNAs in cancer - Homo sapiens (human)	KEGG	1	150 (299)	0.311	1
Non-alcoholic fatty liver disease (NAFLD) - Homo sapiens (human)	KEGG	1	151 (151)	0.312	1
Hippo signaling pathway - Homo sapiens (human)	KEGG	1	154 (154)	0.318	1
mTOR signaling pathway - Homo sapiens (human)	KEGG	1	154 (154)	0.318	1
Sudden Infant Death Syndrome (SIDS) Susceptibility Pathways	Wikipathways	1	156 (159)	0.321	1
Oxytocin signaling pathway - Homo sapiens (human)	KEGG	1	159 (159)	0.326	1
DNA Double-Strand Break Repair	Reactome	1	168 (171)	0.341	1
Integrated Pancreatic Cancer Pathway	Wikipathways	1	169 (170)	0.343	1
TGF_beta_Receptor	NetPath	1	173 (176)	0.349	1
Influenza A - Homo sapiens (human)	KEGG	1	175 (175)	0.352	1
Transcriptional misregulation in cancer - Homo sapiens (human)	KEGG	1	179 (180)	0.359	1
TCF dependent signaling in response to WNT	Reactome	1	189 (195)	0.375	1
Focal adhesion - Homo sapiens (human)	KEGG	1	201 (201)	0.393	1
MAPK1/MAPK3 signaling	Reactome	1	202 (206)	0.395	1
Proteoglycans in cancer - Homo sapiens (human)	KEGG	1	202 (205)	0.395	1
Viral carcinogenesis - Homo sapiens (human)	KEGG	1	203 (203)	0.396	1
Phospholipid metabolism	Reactome	1	204 (209)	0.398	1
Transmission across Chemical Synapses	Reactome	1	215 (218)	0.414	1
MAPK family signaling cascades	Reactome	1	234 (240)	0.441	1
VEGFA-VEGFR2 Signaling Pathway	Wikipathways	1	236 (236)	0.444	1
TCR	NetPath	1	241 (247)	0.451	1
Transmembrane transport of small molecules	Reactome	2	622 (628)	0.457	1
Diseases of signal transduction	Reactome	1	246 (251)	0.458	1
Post-translational protein modification	Reactome	3	1010 (1026)	0.458	1
GPCR downstream signaling	Reactome	3	1022 (1028)	0.466	1
HTLV-I infection - Homo sapiens (human)	KEGG	1	258 (258)	0.474	1
Endocytosis - Homo sapiens (human)	KEGG	1	260 (260)	0.477	1
GPCRs_ Class A Rhodopsin-like	Wikipathways	1	260 (261)	0.477	1
miR-targeted genes in epithelium - TarBase	Wikipathways	1	267 (330)	0.486	1
Chromatin modifying enzymes	Reactome	1	270 (274)	0.49	1
Chromatin organization	Reactome	1	270 (274)	0.49	1
Signaling by Insulin receptor	Reactome	1	273 (278)	0.494	1
Metabolism of proteins	Reactome	4	1470 (1506)	0.497	1
Signaling by Wnt	Reactome	1	279 (286)	0.501	1
Focal Adhesion-PI3K-Akt-mTOR-signaling pathway	Wikipathways	1	301 (301)	0.528	1
JAK STAT pathway and regulation	INOH	1	310 (310)	0.539	1
DNA Repair	Reactome	1	315 (323)	0.545	1
Metabolism	Reactome	5	1991 (2035)	0.557	1
miR-targeted genes in muscle cell - TarBase	Wikipathways	1	329 (398)	0.561	1
Adaptive Immune System	Reactome	2	778 (807)	0.579	1
Neuronal System	Reactome	1	347 (351)	0.58	1
Signaling by Interleukins	Reactome	1	367 (373)	0.601	1
Pathways in cancer - Homo sapiens (human)	KEGG	1	397 (397)	0.63	1
Signaling by GPCR	Reactome	3	1298 (1310)	0.634	1
miR-targeted genes in lymphocytes - TarBase	Wikipathways	1	409 (486)	0.641	1
Cell Cycle_ Mitotic	Reactome	1	461 (468)	0.686	1
Cytokine Signaling in Immune system	Reactome	1	475 (487)	0.697	1
Disease	Reactome	1	501 (514)	0.717	1
Cell Cycle	Reactome	1	542 (551)	0.745	1
Developmental Biology	Reactome	1	737 (748)	0.846	1
